# Supplementary material for: Association of Single-Nucleotide Polymorphisms on FURIN and EPHA2 Genes with the Risk and Prognosis of Undifferentiated Nasopharyngeal Cancer
Source: Int J Mol Sci. 2025 Sep 1;26(17):8486. doi: 10.3390/ijms26178486 (PMC12429657; doi:10.3390/ijms26178486)
Supplement: Supplementary file 1 [file ijms-26-08486-s001.zip]

Archive with 1 entries (1 files):
- ijms-3756136-supplementary.pdf
